# Supplementary material for: Prevalence of Heritable Symbionts in Parisian Bedbugs (Hemiptera: Cimicidae)
Source: Environ Microbiol Rep. 2025 Jan 29;17(1):e70054. doi: 10.1111/1758-2229.70054 (PMC11779572; doi:10.1111/1758-2229.70054)
Supplement: Supplementary file 1 — Table S1. Symbiont presence and mitochondrial haplotype of bedbug individuals collected in Paris 2023. [file EMI4-17-e70054-s001.xlsx]

## Sheet: Sheet1
collection location	collection site	individual	Species	mtDNA haplotype	Symbio presence	Tisiphia presence	Wolbachia presence
District 9 of Paris	Private apartment	1	Cimex lectularius	Hap_1	1	1	1
		2	Cimex lectularius	Hap_2	1	1	1
		3	Cimex lectularius	Hap_2	1	1	1
		4	Cimex lectularius	Hap_1	1	1	1
		5	Cimex lectularius	Hap_1	1	1	1
District 11 of Paris	Private apartment	1	Cimex lectularius	Hap_1	0	1	1
		2	Cimex lectularius	Hap_1	1	1	1
		3	Cimex lectularius	Hap_3	1	0	1
		4	Cimex lectularius	Hap_4	1	1	1
		5	Cimex lectularius	Hap_3	1	0	1
District 18 of Paris	Private apartment	1	Cimex lectularius	NA	1	0	1
		2	Cimex hemipterus	NA	0	0	1
		3	Cimex hemipterus	NA	0	0	1
		4	Cimex hemipterus	NA	0	0	1
		5	Cimex hemipterus	NA	0	0	1
District 19 of Paris	Private apartment	1	Cimex lectularius	Hap_2	1	1	1
		2	Cimex lectularius	Hap_2	1	1	1
		3	Cimex lectularius	Hap_2	1	1	1
		4	Cimex lectularius	NA	1	0	1
		5	Cimex lectularius	NA	1	1	1
District 20 of Paris	Private apartment	1	Cimex lectularius	Hap_2	1	0	1
		2	Cimex lectularius	Hap_2	1	0	1
		3	Cimex lectularius	NA	1	0	1
		4	Cimex lectularius	Hap_2	1	0	1
		5	Cimex lectularius	NA	0	0	1
Bobigny	HLM (social collective apartment)	1	Cimex lectularius	Hap_2	1	1	1
		2	Cimex lectularius	Hap_2	1	1	1
		3	Cimex lectularius	Hap_2	1	1	1
		4	Cimex lectularius	Hap_2	1	1	1
		5	Cimex lectularius	Hap_2	1	1	1
La courneuve	Refugee camp residence	1	Cimex lectularius	Hap_3	1	0	1
		2	Cimex lectularius	Hap_3	1	0	1
		3	Cimex lectularius	Hap_3	1	0	1
		4	Cimex lectularius	Hap_3	1	0	1
		5	Cimex lectularius	NA	1	0	1
Pantin	Private apartment	1	Cimex lectularius	Hap_2	1	0	1
		2	Cimex lectularius	NA	0	1	1
		3	Cimex lectularius	NA	1	1	1
		4	Cimex lectularius	Hap_2	0	0	1
		5	Cimex lectularius	Hap_2	1	1	1
Montreuil	Retirement home	1	Cimex lectularius	Hap_5	1	1	1
		2	Cimex lectularius	Hap_1	1	1	1
		3	Cimex lectularius	Hap_1	1	1	1
		4	Cimex lectularius	Hap_5	1	1	1
		5	Cimex lectularius	Hap_3	1	1	1
Aubervilliers	HLM (social collective apartment)	1	Cimex lectularius	Hap_4	1	1	1
		2	Cimex lectularius	Hap_2	0	0	1
		3	Cimex lectularius	Hap_2	1	1	1
		4	Cimex lectularius	NA	0	1	1
		5	Cimex hemipterus	NA	0	0	1
